# Supplementary material for: Predictive Roles of Baseline Stromal Tumor-Infiltrating Lymphocytes and Ki-67 in Pathologic Complete Response in an Early-Stage Triple-Negative Breast Cancer Prospective Trial
Source: Cancers (Basel). 2023 Jun 21;15(13):3275. doi: 10.3390/cancers15133275 (PMC10339918; doi:10.3390/cancers15133275)
Supplement: Supplementary file 1 [file cancers-15-03275-s001.zip]

Archive with 1 entries (1 files):
- cancers-2436535-supplementary.pdf
